# Supplementary material for: Hyperbaric oxygen in children with cerebral palsy: A systematic review of effectiveness and safety
Source: PLoS One. 2022 Oct 14;17(10):e0276126. doi: 10.1371/journal.pone.0276126 (PMC9565562; doi:10.1371/journal.pone.0276126)
Supplement: S1 File — PEDRO scores of the different RCTs included in the systematic review. (XLSX) [file pone.0276126.s002.xlsx]

## Sheet: PEDRO SCORE
ITEM	CRITERIA	SCORE
	REPORTING
1	Eligibility criteria were specified	no score
2	Subjects were randomly allocated to groups (in a crossover study, subjects were randomly allocated an order in which treatments were received)	Yes = 1, No = 0
3	Allocation was concealed	Yes = 1, No = 0
4	The groups were similar at baseline regarding the most important prognostic indicators	Yes = 1, No = 0
5	There was blinding of all subjects	Yes = 1, No = 0
6	There was blinding of all therapists who administered the therapy	Yes = 1, No = 0
7	There was blinding of all assessors who measured at least one key outcome	Yes = 1, No = 0
8	Measures of at least one key outcome were obtained from more than 85% of the subjects initially allocated to groups	Yes = 1, No = 0
9	All subjects for whom outcome measures were available received the treatment or control condition as allocated or, where this was not the case, data for at least one key outcome was analysed by “intention to treat”	Yes = 1, No = 0
10	The results of between-group statistical comparisons are reported for at least one key outcome	Yes = 1, No = 0
11	The study provides both point measures and measures of variability for at least one key outcome	Yes = 1, No = 0

## Sheet: Collet et al. 2001, Canada (27)
ITEM	CRITERIA	SCORE
	REPORTING
1	Eligibility criteria were specified	no score
2	Subjects were randomly allocated to groups (in a crossover study, subjects were randomly allocated an order in which treatments were received)	1
3	Allocation was concealed	1
4	The groups were similar at baseline regarding the most important prognostic indicators	1
5	There was blinding of all subjects	0
6	There was blinding of all therapists who administered the therapy	0
7	There was blinding of all assessors who measured at least one key outcome	1
8	Measures of at least one key outcome were obtained from more than 85% of the subjects initially allocated to groups	1
9	All subjects for whom outcome measures were available received the treatment or control condition as allocated or, where this was not the case, data for at least one key outcome was analysed by “intention to treat”	1
10	The results of between-group statistical comparisons are reported for at least one key outcome	1
11	The study provides both point measures and measures of variability for at least one key outcome	1
TOTAL PEDRO SCORE		8

## Sheet: Hardy et al., 2002, Canada  28 
ITEM	CRITERIA	SCORE
	REPORTING
1	Eligibility criteria were specified	no score
2	Subjects were randomly allocated to groups (in a crossover study, subjects were randomly allocated an order in which treatments were received)	1
3	Allocation was concealed	1
4	The groups were similar at baseline regarding the most important prognostic indicators	1
5	There was blinding of all subjects	0
6	There was blinding of all therapists who administered the therapy	0
7	There was blinding of all assessors who measured at least one key outcome	1
8	Measures of at least one key outcome were obtained from more than 85% of the subjects initially allocated to groups	1
9	All subjects for whom outcome measures were available received the treatment or control condition as allocated or, where this was not the case, data for at least one key outcome was analysed by “intention to treat”	1
10	The results of between-group statistical comparisons are reported for at least one key outcome	1
11	The study provides both point measures and measures of variability for at least one key outcome	1
TOTAL PEDRO SCORE		8

## Sheet: Hegazy et al., 2006, Egypt  30 
ITEM	CRITERIA	SCORE
	REPORTING
1	Eligibility criteria were specified	no score
2	Subjects were randomly allocated to groups (in a crossover study, subjects were randomly allocated an order in which treatments were received)	1
3	Allocation was concealed	0
4	The groups were similar at baseline regarding the most important prognostic indicators	1
5	There was blinding of all subjects	0
6	There was blinding of all therapists who administered the therapy	0
7	There was blinding of all assessors who measured at least one key outcome	0
8	Measures of at least one key outcome were obtained from more than 85% of the subjects initially allocated to groups	1
9	All subjects for whom outcome measures were available received the treatment or control condition as allocated or, where this was not the case, data for at least one key outcome was analysed by “intention to treat”	1
10	The results of between-group statistical comparisons are reported for at least one key outcome	1
11	The study provides both point measures and measures of variability for at least one key outcome	1
TOTAL PEDRO SCORE		6

## Sheet: Lacey et al., 2012, USA  29 
ITEM	CRITERIA	SCORE
	REPORTING
1	Eligibility criteria were specified	no score
2	Subjects were randomly allocated to groups (in a crossover study, subjects were randomly allocated an order in which treatments were received)	1
3	Allocation was concealed	1
4	The groups were similar at baseline regarding the most important prognostic indicators	1
5	There was blinding of all subjects	1
6	There was blinding of all therapists who administered the therapy	1
7	There was blinding of all assessors who measured at least one key outcome	1
8	Measures of at least one key outcome were obtained from more than 85% of the subjects initially allocated to groups	1
9	All subjects for whom outcome measures were available received the treatment or control condition as allocated or, where this was not the case, data for at least one key outcome was analysed by “intention to treat”	1
10	The results of between-group statistical comparisons are reported for at least one key outcome	1
11	The study provides both point measures and measures of variability for at least one key outcome	1
TOTAL PEDRO SCORE		10

## Sheet: Azhar et al. 2017, Pakistan 31
ITEM	CRITERIA	SCORE
	REPORTING
1	Eligibility criteria were specified	no score
2	Subjects were randomly allocated to groups (in a crossover study, subjects were randomly allocated an order in which treatments were received)	1
3	Allocation was concealed	0
4	The groups were similar at baseline regarding the most important prognostic indicators	0
5	There was blinding of all subjects	0
6	There was blinding of all therapists who administered the therapy	0
7	There was blinding of all assessors who measured at least one key outcome	0
8	Measures of at least one key outcome were obtained from more than 85% of the subjects initially allocated to groups	1
9	All subjects for whom outcome measures were available received the treatment or control condition as allocated or, where this was not the case, data for at least one key outcome was analysed by “intention to treat”	0
10	The results of between-group statistical comparisons are reported for at least one key outcome	1
11	The study provides both point measures and measures of variability for at least one key outcome	1
TOTAL PEDRO SCORE		4
